# Supplementary material for: Application of Empirical Wave Run-Up Formulas to the Polish Baltic Sea Coast
Source: PLoS One. 2014 Aug 19;9(8):e105437. doi: 10.1371/journal.pone.0105437 (PMC4138157; doi:10.1371/journal.pone.0105437)
Supplement: File S1 — Contains: Table S1A. Cross-sections of the beaches. Table S1B. Extreme wave run-ups and wave data. (XLS) [file pone.0105437.s001.xls]

## Sheet: Table S1A
Dziwnówek		Międzyzdroje
Distance	Height (m a.s.l.)	Distance	Height (m a.s.l.)
0	1.8	0	2.24
3.61	1.59	0.99	2.17
6.55	1.39	1.96	1.99
10.1	1.3	2.98	1.85
13.56	1.29	3.96	1.76
15.91	1.22	4.92	1.64
19.25	1.12	5.98	1.55
22.84	0.97	7	1.46
26.86	0.83	7.98	1.39
30.84	0.67	8.98	1.29
34.26	0.63	9.96	1.2
39.1	0.39	10.97	1.14
40.93	0.31	12.01	1.11
43.33	0.23	12.92	1.06
44.96	0.13	13.89	0.93
46.98	0.05	14.93	0.88
49.72	-0.01	15.82	0.85
49.75	-0.01	16.85	0.77
52.11	-0.05	17.86	0.72
53.91	-0.08	18.86	0.6
56.09	-0.16	19.76	0.6
58.26	-0.27	20.89	0.56
59.63	-0.34	21.86	0.48
61.5	-0.42	22.85	0.45
63.84	-0.46	23.92	0.37
		24.82	0.31
		25.87	0.23
		26.8	0.19
		27.8	0.12
		28.8	0.08
		29.74	0.04
		30.73	0.01
		31.76	0.03
		32.81	-0.1
		33.72	-0.21
		34.69	-0.31
		35.6	-0.35

## Sheet: Table S1B
Date	Hour (UTC)	Międzyzdroje			Dziwnówek
		Extreme wave run-up (% of 'baseline' beach length, observed)	Wave data (WAM)		Extreme wave run-up (% of 'baseline' beach length, observed)	Wave data (WAM)
			Significant wave height (m)	Peak wave period (s)		Significant wave height (m)	Peak wave period (s)
2013-06-20	7	2.4	0.04	2.673	0.7	0.02	2.673
2013-06-20	13	1.7	0.1	2.673	1.4	0.07	2.673
2013-06-21	7	1.6	0.25	3.558	1.2	0.25	3.558
2013-06-21	13	2.5	0.2	3.558	3	0.19	3.558
2013-06-22	7	-0.4	0.09	3.235	-1.7	0.22	3.235
2013-06-22	13	0.4	0.2	2.009	-2.4	0.28	2.43
2013-06-23	7	-1.4	0.04	2.009	-1.9	0.09	2.009
2013-06-23	13	0.2	0.29	2.009	-0.8	0.29	2.43
2013-06-24	7	0.9	0.2	2.43	0.9	0.22	3.235
2013-06-24	13	-0.4	0.33	2.43	1.8	0.23	2.673
2013-06-25	7	13.8	0.66	3.558	7.4	0.65	3.558
2013-06-25	13	28.5	0.82	3.914	20.5	0.84	3.914
2013-06-26	7	47.3	1.68	5.731	62.8	1.88	6.304
2013-06-26	13	21.7	1.3	5.21	54.6	1.67	5.731
2013-06-27	7	8.3	0.55	3.235	16.8	0.74	4.306
2013-06-27	13	9	0.41	2.941	14	0.56	3.558
2013-06-28	7	3.5	0.07	2.43	0.1	0.07	3.235
2013-06-28	13	4.8	0.1	2.43	1.1	0.05	2.43
2013-06-29	7	3.1	0.26	2.009
2013-06-29	13	4.1	0.3	2.673	0.7	0.28	2.673
2013-06-30	7	11.9	0.78	4.736	28.6	1.09	5.21
2013-06-30	13	12.2	0.72	3.914	29.8	0.9	4.306
2013-07-01	7	10.3	0.43	3.235	14.7	0.55	3.914
2013-07-01	13	10.1	0.27	3.235	10.1	0.43	3.558
2013-07-02	7	9.2	0.18	3.235	7.4	0.27	3.558
2013-07-02	13	8.2	0.11	3.235	7.9	0.16	3.558
2013-07-03	7	9.2	0.06	2.673	5.9	0.08	2.673
2013-07-03	13	10.1	0.03	2.209	6.3	0.05	2.43
2013-07-04	7	11.5	0.28	4.306	10.8	0.31	4.306
2013-07-04	13	11.4	0.21	4.306	9.2	0.22	4.306
2013-07-05	7	9.9	0.1	3.914	7.4	0.18	3.558
2013-07-05	13	9.7	0.08	3.914	6.1	0.14	3.235
2013-07-06	7	11.6	0.47	3.558	12.4	0.5	3.558
2013-07-06	13	10	0.32	3.558	9.2	0.38	3.558
2013-07-07	7	11.1	0.29	2.941
2013-07-07	13	10.7	0.32	3.558	9.9	0.34	3.235
2013-07-08	7	9.2	0.31	3.235	8.6	0.35	3.558
2013-07-08	13	11	0.21	3.235	11.5	0.25	3.235
2013-07-09	7	9.4	0.21	2.941
2013-07-09	13	8.6	0.26	2.673	8.6	0.21	2.941
2013-07-10	7	9.6	0.51	3.558	19.6	0.56	3.558
2013-07-10	13	22.6	0.93	4.736	36.5	1.13	5.21
2013-07-11	6	53	1.35	5.21	61.8	1.18	5.21
2013-07-11	13	44.8	1.26	5.21	61.2	1.23	5.21
2013-07-12	7	20.6	0.66	3.914	27.2	0.75	6.304
2013-07-12	13	18.5	0.63	3.914	27.5	0.72	5.731
2013-07-13	7	19	0.7	3.914	24.7	0.77	3.914
2013-07-13	13	17.4	0.5	3.914	18	0.54	3.914
2013-07-14	7	18.7	0.82	4.306	29.6	0.94	4.306
2013-07-14	13	19.3	0.85	4.306	37.9	1.07	4.736
2013-07-15	6	30	0.96	4.736	43.7	1.12	5.21
2013-07-15	13	27.1	0.62	4.306	29.4	0.77	4.306
2013-07-16	7	19.4	0.5	3.914	28.6	0.66	4.306
2013-07-16	13	20.1	0.46	3.914	19.3	0.61	4.306
2013-07-17 07:12:00	7	13.7	0.3	2.673	12.2	0.33	3.235
2013-07-17 16:48:00	13	17.6	0.27	3.558	14	0.39	3.558
2013-07-18 02:24:00	7	15.1	0.37	3.235	10.9	0.39	3.558
2013-07-18 12:00:00	13	17.9	0.37	3.558	13.1	0.47	3.914
2013-07-19 07:12:00	7	22.4	0.84	4.306	40.9	1	4.736
2013-07-19 16:48:00	13	31.8	0.92	4.736	44.2	1.11	5.21
2013-07-20 02:24:00	7	21.2	0.31	3.914	24	0.39	6.934
2013-07-20 12:00:00	13	20.8	0.43	6.934	24.6	0.45	6.934
2013-07-21 07:12:00	7	15.3	0.4	3.558	20.3	0.47	3.558
2013-07-21 16:48:00	13	15.9	0.32	3.235	21.7	0.43	3.235
2013-07-22 02:24:00	7	10.4	0.31	3.558	17.7	0.37	3.558
2013-07-22 12:00:00	13	21.2	0.46	3.235	21.6	0.48	3.235
2013-07-23 07:12:00	7	11.1	0.34	4.306	23.2	0.41	5.731
2013-07-23 16:48:00	13	23.2	0.67	4.306	24.7	0.71	4.736
2013-07-24 02:24:00	7	9.6	0.33	7.628	20.2	0.47	7.628
2013-07-24 12:00:00	13	10.3	0.34	6.934	17.3	0.41	6.934
2013-07-25 07:12:00	7	7.9	0.22	5.21	14.7	0.27	5.21
2013-07-25 16:48:00	13	8.8	0.18	5.21	12.9	0.22	5.21
2013-07-26 02:24:00	7	-0.5	0.16	4.306	11.7	0.17	4.306
2013-07-26 12:00:00	13	-0.3	0.13	4.306	10.9	0.14	4.306
2013-07-27	7	-0.5	0.08	3.558	11.7	0.09	3.558
2013-07-27	13	1	0.07	3.558	12	0.07	3.558
2013-07-28	7	-1	0.18	3.558	13.3	0.19	3.558
2013-07-28	13	7.8	0.15	3.558
2013-07-29	7	2.9	0.43	3.558	11.3	0.44	3.558
2013-07-29	13	3.6	0.52	3.235	12	0.55	3.558
2013-07-30	7	9.7	0.49	4.736	19.6	0.64	4.736
2013-07-30	13	7.4	0.48	2.941
2013-08-01	7	7.7	0.36	3.235	12.2	0.47	3.914
2013-08-01	13	5.9	0.16	3.558	8.1	0.3	3.558
2013-08-02	7	7	0.04	2.673	6.8	0.12	2.941
2013-08-02	13	6.4	0.02	2.209	9.9	0.04	2.43
2013-08-03	7	5.3	0.04	2.673	7.7	0.01	5.21
2013-08-03	13	8.3	0.06	2.673	9.9	0.06	2.673
2013-08-04	7	6.7	0.45	3.914	15.7	0.48	3.914
2013-08-04	13	5.2	0.26	3.558	12.6	0.3	3.558
2013-08-05	7	3.1	0.09	2.673	9.2	0.11	2.673
2013-08-05	13	2.8	0.11	2.009	8.4	0.11	2.009
2013-08-06	7	0.3	0.33	2.43	11.5	0.17	3.914
2013-08-06	13	0.4	0.33	2.43	9.2	0.11	3.235
2013-08-07	7	7.2	0.41	3.558	13.4	0.44	3.914
2013-08-07	13	8.9	0.3	3.235	13.8	0.33	3.558
2013-08-08	7	1.7	0.2	3.235	10.9	0.19	3.235
2013-08-08	13	2.3	0.13	3.558	12	0.13	3.558
2013-08-09	7	5.3	0.54	3.914	17.9	0.72	4.306
2013-08-09	13	4.6	0.37	3.914	14.5	0.49	3.914
2013-08-10	7	4.5	0.1	2.941	12.4	0.17	3.235
2013-08-10	13	3.6	0.08	2.941	10.1	0.13	2.941
2013-08-11	7	4.9	0.63	3.558	17.2	0.86	4.736
2013-08-11	13	7.4	0.47	3.914	17	0.71	4.306
2013-08-12	7	4.3	0.5	2.941	9.3	0.61	3.558
2013-08-12	13	5.6	0.42	2.941	10.4	0.56	3.558
2013-08-13	7	10.3	0.44	3.558	17.2	0.63	4.306
2013-08-13	13	18.2	0.53	3.235	17.5	0.69	3.914
2013-08-14	7	25.9	0.99	3.914	36	1.3	5.21
2013-08-14	13	34.5	1.28	4.736	47.2	1.66	5.731
2013-08-15	7	16.1	0.59	4.306	31.7	0.8	4.736
2013-08-15	13	15.2	0.35	4.306	15.7	0.49	4.306
2013-08-16	7	10.5	0.05	2.009	9	0.07	2.009
2013-08-16	13	9.9	0.09	2.009	9.9	0.17	2.43
2013-08-17	7	8.8	0.3	2.43	8.8	0.31	2.43
2013-08-17	13	9.6	0.27	2.43	9.5	0.23	2.209
2013-08-18	13	9.9	0.01	2.009	9.9	0.06	2.009
2013-08-19	7	9.2	0.24	2.43	11.1	0.24	3.235
2013-08-19	13	13	0.07	3.235
2013-08-20	7	17.8	0.66	3.914	28.6	0.64	3.914
2013-08-20	13	15.6	0.54	3.914	20	0.58	3.914
2013-08-21	7	12.6	0.45	3.558
2013-08-21	13	12.5	0.3	3.558	13.1	0.4	3.558
2013-08-22	7	9.9	0.11	2.941	10.6	0.2	3.558
2013-08-30	13	6	0.12	3.558	4.7	0.23	3.558
2013-08-31	7	7	0.39	3.558	12.6	0.55	3.914
2013-08-31	13	7.9	0.34	2.43	10.9	0.45	3.558
2013-09-01	7	20.2	1.09	5.21	49.9	1.42	5.731
2013-09-01	13	17.1	0.89	5.21
2013-09-02	7	10.7	1.12	4.306	30.6	1.4	5.21
2013-09-02	13	19	1.33	4.736	50.9	1.71	5.21
2013-09-03	7	26.8	0.62	4.736	44	0.72	4.736
2013-09-03	13	23.6	0.49	3.914	37.7	0.65	4.306
2013-09-04	7	20.2	0.47	3.558	29.4	0.59	3.914
2013-09-06	7	12.2	0.21	3.914	10.1	0.19	3.914
2013-09-06	13	12.3	0.41	2.43	10.2	0.17	3.914
2013-09-07	7	11.4	0.43	2.673	10.6	0.42	2.43
2013-09-07	13	12.2	0.35	2.673	9.5	0.35	2.43
2013-09-08	7	13.6	0.42	2.673	11.7	0.36	4.306
2013-09-08	13	14.8	0.38	2.673	10.2	0.35	2.43
2013-09-09	7	16.3	0.23	4.736	12.6	0.27	4.736
2013-09-09	13	16.7	0.26	3.914	13.1	0.31	3.914
2013-09-10	7	13.3	0.2	2.43
2013-09-10	13	13.3	0.25	2.009
2013-09-11	7	12.7	0.23	2.673
2013-09-11	13	16.8	0.1	2.43
2013-09-12	7	12.7	0.03	5.21
2013-09-12	13	13.6	0.06	4.736
2013-09-13	7	13.3	0.06	3.558
2013-09-13	13	17.6	0.08	4.306
2013-09-14	7	13.2	0.53	3.558
2013-09-14	13	11.9	0.44	3.558
2013-09-15	7	11.8	0.24	4.736
2013-09-15	13	11.9	0.21	4.736
2013-09-16	7	9.3	0.12	5.21
2013-09-16	13	9.4	0.45	2.673
2013-09-17	7	12.1	0.44	3.235
2013-09-17	13	10.8	0.38	2.43
2013-09-18	7	8.6	0.17	2.43
2013-09-18	13	10	0.1	2.43	9	0.08	4.306
2013-09-19	7	14	0.62	3.558	20.5	0.58	3.558
2013-09-19	13	10.1	0.64	3.914	21.6	0.91	4.306
2013-09-20	7	7.7	0.33	2.43	9.5	0.39	3.558
2013-09-20	13	7.7	0.28	2.43	10.6	0.31	6.304
2013-09-21	7	11.5	0.36	3.235	19.1	0.39	3.235
2013-09-21	13	10.5	0.36	2.941	18.6	0.49	3.235
2013-09-22	7	6.1	0.45	3.235	12.6	0.58	3.914
2013-09-22	13	9.9	0.52	2.941	22.3	0.62	3.558
2013-09-23	5				52.6	1.39	5.731
2013-09-23	6				54.4	1.35	5.21
2013-09-23	7	45.8	1.1	4.736	48.5	1.36	5.21
2013-09-23	9				59.5	1.28	5.21
2013-09-23	10				57.7	1.23	5.21
2013-09-23	11				52.4	1.21	5.21
2013-09-23	12				51.1	1.23	4.736
2013-09-23	13	40.6	1.1	4.736	50.1	1.29	5.21
2013-09-23	15				51.7	1.46	5.21
2013-09-23	16				52.1	1.5	5.21
2013-09-23	17				46.2	1.65	5.731
2013-09-24	5				43.5	1.01	5.21
2013-09-24	7	25.1	0.87	4.736	44	0.99	4.736
2013-09-24	8				41.1	0.95	4.736
2013-09-24	9				42.5	0.91	4.736
2013-09-24	10				43.1	0.88	4.306
2013-09-24	11				42.1	0.86	4.306
2013-09-24	12				48.7	0.85	4.306
2013-09-24	13	28	0.65	4.306	46.7	0.84	4.306
2013-09-24	15				46.9	0.8	4.306
2013-09-24	16				45.5	0.78	4.306
2013-09-24	17				46	0.76	6.934
2013-09-25	7	21.4	0.54	6.934	46.7	0.67	6.934
2013-09-25	13	17.5	0.45	6.934	37.4	0.57	6.934
2013-09-26	7	18.6	0.29	6.304	23.7	0.34	6.304
2013-09-26	13	20.8	0.83	4.736	35	0.81	4.736
2013-09-27	7	11.9	0.63	4.736	26.3	0.75	4.736
2013-09-27	13	12.9	0.41	3.914	24.2	0.55	3.914
2013-09-28	8	15.1	0.62	4.306	29.3	0.73	4.306
2013-09-28	13	16.1	0.51	3.914	28.2	0.57	3.914
2013-09-29	7	15.7	0.52	5.731	24.6	0.57	5.731
2013-09-29	13	16.4	0.49	5.21
2013-09-30	7	14.7	0.44	4.736
2013-09-30	13	15.3	0.42	2.673	11.8	0.33	4.736
2013-10-01	7	14.2	0.41	4.736	16.6	0.36	4.736
2013-10-01	13	15.1	0.21	4.736	16.3	0.24	4.736
2013-10-02	7	10	0.49	5.731	14.7	0.5	5.731
2013-10-02	13	8.2	0.4	5.21	8.4	0.4	5.21
2013-10-03	7	-2.4	0.38	2.43	1.6	0.34	2.209
2013-10-03	13	-3.6	0.37	2.43	0.1	0.39	2.43
2013-10-04	7	-19.4	0.43	2.941	-7.3	0.35	2.673
2013-10-04	13	-18.1	0.44	2.941	-3.7	0.36	2.673
2013-10-05	7	-19.1	0.4	2.941
2013-10-05	13	-18	0.3	2.673	-4	0.26	2.673
2013-10-06	7	3.6	0.21	2.209	3	0.17	2.209
2013-10-06	13	5.9	0.3	3.235	6.1	0.36	3.235
2013-10-07	8	-10.4	0.09	3.235	-0.4	0.17	3.558
2013-10-07	13	-9.1	0.07	3.235	1.8	0.16	3.558
2013-10-08	7	-13.4	0.03	3.235	0.1	0.08	3.235
2013-10-08	13	-10.7	0.02	2.941	-0.8	0.05	3.235
2013-10-09	7	-12.7	0.01	3.235	-2.9	0.04	3.235
2013-10-09	13	-14.4	0.1	4.736	1.1	0.19	4.736
2013-10-10	7	-13.1	0.03	2.941	0.5	0.05	3.235
2013-10-11	13	24.4	0.93	4.736	43.7	0.85	4.736
2013-10-12	7	24.2	1.08	5.731	28.6	1.09	6.304
2013-10-12	13	21.3	0.92	6.304	33.1	0.96	6.304
2013-10-13	7	11	0.52	6.304	16.1	0.52	6.304
2013-10-13	13	11.9	0.34	5.21	10.9	0.38	5.21
2013-10-14	7	8.1	0.2	4.736	5.6	0.21	4.736
2013-10-14	13	-9.8	0.17	4.306	0.3	0.19	4.306
2013-10-18	13	28.7	1.03	5.21	49.4	1.11	5.21
2013-10-19	7	2.3	0.4	7.628	11.1	0.51	7.628
2013-10-19	13	-0.8	0.3	6.934	1.8	0.39	6.934
2013-10-20	7	7.2	0.05	5.21	4.3	0.18	2.209
2013-10-20	13	5.6	0.05	2.941	2.5	0.25	2.673
2013-10-21	7	4.8	0.02	3.914	0.1	0.09	2.009
2013-10-21	13	8.2	0.12	3.235	14.2	0.43	3.235
2013-10-22	7	-5	0.23	6.304	5.9	0.31	6.304
2013-10-22	13	7.4	0.2	7.628	19.1	0.32	7.628
2013-10-23	7	-14.7	0.46	2.941
2013-10-23	13	-12.6	0.28	2.941
2013-10-24	7	-12.3	0.34	2.673
2013-10-25	13	-7	0.1	2.43
2013-10-26	7	-12.3	0.26	2.43
2013-10-26	13	-10.6	0.29	2.673
2013-10-27	7	-13.4	0.26	2.673
2013-10-27	13	-13.3	0.32	2.673
2013-10-28	7	-13.8	0.62	3.235
2013-10-28	13	-10.1	0.75	3.558
2013-10-29	7	-22.5	0.99	3.558
2013-10-29	13	-7.4	0.67	3.235
2013-10-30	7	-7.4	0.56	3.235
2013-10-30	13	4.8	0.64	3.235
2013-10-31	7	-4	0.35	2.673
2013-11-03	7	0.6	0.36	2.209
2013-11-03	13	2	0.39	2.673
2013-11-04	7	-3.3	0.59	3.235
2013-11-04	13	-4.3	0.65	3.235
2013-11-05	7	3.8	0.61	3.235
2013-11-05	13	5.2	0.64	3.558
2013-11-06	7	16	0.25	2.43
2013-11-06	13	19.3	0.29	2.43
2013-11-07	7	10.3	0.28	2.43
2013-11-07	13	21.7	0.07	3.558
2013-11-08	7	6	0.28	2.43	7.7	0.36	3.914
2013-11-09	8	5.7	0.11	3.558
2013-11-09	13	18.5	0.49	2.209	39.2	0.74	3.558
2013-11-10	7	3.9	0.44	2.941	0.1	0.39	2.673
2013-11-10	13	6.6	0.38	2.941	8.4	0.42	3.235
2013-11-11	7	30	0.71	4.736
2013-11-11	13	22.5	0.5	4.306	43.1	0.57	4.306
2013-11-12	7	6.8	0.14	5.21	5.2	0.44	2.673
2013-11-12	13	-14.1	0.33	2.009	2	0.43	2.941
2013-11-13	7	20.6	0.5	3.235	20.9	0.61	3.914
2013-11-13	13	18.6	0.64	3.558	25.1	0.85	4.306
2013-11-14	7	15.3	0.33	2.43	20.2	0.37	3.914
2013-11-14	13	14	0.26	2.43	9	0.24	2.941
2013-11-15	7	14.1	0.13	2.43	8.3	0.07	2.43
2013-11-15	13	14.4	0.01	2.209	7.9	0.02	2.43
2013-11-16	7	10	0.61	3.558	5.9	0.83	4.306
2013-11-16	13	11.1	0.61	3.235	8.4	0.81	3.914
2013-11-17	7	10.4	0.47	2.941	15.7	0.64	4.306
2013-11-17	13	19	0.38	3.558	21	0.56	3.914
2013-11-18	7	13.4	0.14	3.235	13.8	0.16	3.235
2013-11-18	13	12.6	0.09	2.941
2013-11-19	7	11.6	0.41	2.941
2013-11-19	13	12.5	0.32	2.673	11.7	0.37	3.235
2013-11-20	7	13.6	0.03	2.009	17.7	0.06	2.209
2013-11-20	13	47.6	0.29	3.914	49.4	0.16	3.558
2013-11-21	7	27.1	0.68	4.736	31	0.82	4.736
2013-11-21	13	22.8	0.44	4.306	20	0.56	4.306
2013-11-22	7	24.5	0.17	3.235
2013-11-22	13	25.7	0.39	2.941	19.1	0.36	2.673
2013-11-23	7	21	0.47	5.731	26.8	0.52	5.731
2013-11-23	13	27.7	0.53	5.731	23.7	0.69	5.731
2013-11-24	7	15.5	0.63	3.914	13.8	0.8	4.306
2013-11-24	8	16.6	0.67	4.306	17.3	0.88	4.736
2013-11-24	9	18.2	0.71	4.306	20.9	0.93	4.736
2013-11-24	10	19.4	0.73	4.306	33.6	0.97	4.736
2013-11-24	11	30	0.8	4.736	48.9	1.02	5.21
2013-11-24	12	72.1	1	4.736	66.1	1.1	5.21
2013-11-24	13	70.8	1.24	5.21	76.2	1.18	5.21
2013-11-24	14	74.1	1.35	5.21	71.3	1.22	5.21
2013-11-24	15	90.7	1.43	5.21	78	1.3	5.21
2013-11-25	6	53.2	1.47	5.731
2013-11-25	7	53.6	1.39	5.731	58.7	1.39	5.731
2013-11-25	8	56.1	1.3	5.731	54.7	1.29	5.731
2013-11-25	9	54	1.22	5.21	56.7	1.2	5.21
2013-11-25	10	47.2	1.18	5.21	54.2	1.15	5.21
2013-11-25	11	51.2	1.2	5.21
2013-11-25	12	50.5	1.21	5.21	56.6	1.16	5.21
2013-11-25	13	48.5	1.24	5.21	52.6	1.19	5.21
2013-11-25	14	50.5	1.29	5.21	51.6	1.26	5.21
2013-11-25	15	49.8	1.29	5.21	61.2	1.27	5.21
2013-11-26	6	48.7	1.29	5.731
2013-11-26	7	51	1.28	5.21	58.9	1.34	5.731
2013-11-26	8	48.6	1.28	5.21	62.2	1.33	5.731
2013-11-26	9	51	1.24	5.21	57.1	1.31	5.731
2013-11-26	10	45.4	1.15	5.21	55.6	1.23	5.731
2013-11-26	11	46.3	1.04	5.21	52.7	1.14	5.21
2013-11-26	12	43	0.95	5.21	50.9	1.06	5.21
2013-11-26	13	38.8	0.88	5.21	44.3	0.99	5.21
2013-11-26	14	39.1	0.82	4.736	44.5	0.93	7.628
2013-11-26	15	37.6	0.79	4.736	44	0.89	7.628
2013-11-27	7	-19.6	0.57	2.941	5.2	0.6	3.914
2013-11-27	13	-10.7	0.72	3.235	15.4	0.89	4.306
2013-11-28	6	43.5	1.08	4.736
2013-11-28	7	43.9	1.15	4.736	55.9	1.54	5.21
2013-11-28	8	46.7	1.2	4.736	53.7	1.57	5.731
2013-11-28	9	44.9	1.28	5.21	49.4	1.65	5.731
2013-11-28	10	44.8	1.37	5.21	59.7	1.76	6.304
2013-11-28	11	54.6	1.43	5.21	61.5	1.84	6.304
2013-11-28	12	49	1.42	5.21	60.7	1.82	6.304
2013-11-28	13	48.2	1.39	5.21	55.2	1.77	6.304
2013-11-28	14	57.1	1.37	5.21	60.4	1.74	6.304
2013-11-28	15	50.9	1.39	5.21	60.4	1.75	6.304
2013-11-29	6	53.8	0.89	5.21
2013-11-29	7	48.1	0.84	5.21
2013-11-29	8	47.1	0.78	4.736
2013-11-29	9	43.9	0.71	4.736
2013-11-29	10	43	0.66	4.736
2013-11-29	11	40.2	0.64	4.736
2013-11-29	12	38	0.62	4.736
2013-11-29	13	34.7	0.61	3.235
2013-11-29	14	31.2	0.62	3.235
2013-11-29	15	29.9	0.63	3.235
2013-11-30	7	40.2	0.49	3.235	42.3	0.59	3.558
2013-11-30	13	37.2	0.47	2.941	38	0.46	2.941
2013-12-01	7	15.7	0.82	3.914	23.2	1.06	4.736
2013-12-01	13	24.1	1.12	4.306	35.8	1.52	5.21
2013-12-02	6	55.4	0.84	5.21	65.4	1.06	5.21
2013-12-02	7	56.2	0.82	5.21	63.6	1.04	5.21
2013-12-02	8	52.2	0.78	4.736	63.1	0.99	5.21
2013-12-02	9	49	0.73	4.736	61.7	0.94	7.628
2013-12-02	10	43	0.69	4.736	56.6	0.89	7.628
2013-12-02	11	48.2	0.66	4.736	58.4	0.85	7.628
2013-12-02	12	40.2	0.63	4.736	58.7	0.81	7.628
2013-12-02	13	39.4	0.59	4.306	54.1	0.77	6.934
2013-12-02	14	40.5	0.57	4.306	47.4	0.73	10.153
2013-12-02	15	35.3	0.54	10.153	42.6	0.7	9.23
2013-12-03	7	-0.8	0.2	6.934	6.3	0.43	3.558
2013-12-03	13	-0.3	0.28	2.009	9.9	0.48	3.235
2013-12-04	7	16.7	0.46	2.941	26.8	0.61	3.914
2013-12-04	13	15.5	0.66	3.235	19.1	0.84	3.914
2013-12-05	7	21.2	0.91	3.914	25.1	1.16	4.736
2013-12-05	8				20.7	1.13	4.736
2013-12-05	9				23.3	1.07	4.736
2013-12-05	10				22.1	1.06	4.306
2013-12-05	13	0.3	1.06	3.914	29.1	1.24	4.736
2013-12-06	7	42.6	2.51	5.731
2013-12-06	8	78.8	2.91	6.934
2013-12-06	9	84.8	3.12	7.628	92.6	3.92	9.23
2013-12-06	10	82.9	3.12	7.628
2013-12-06	11	89	2.91	8.391
2013-12-06	12	86.5	2.61	8.391	99.7	3.58	9.23
2013-12-06	13	91.3	2.56	7.628	98.9	3.43	9.23
2013-12-06	14	95.5	2.81	7.628	93.1	3.62	8.391
2013-12-06	15	98.6	3.19	8.391	96.8	3.99	9.23
2013-12-07	6	99.9	2.59	7.628
2013-12-07	7	99.9	2.46	7.628
2013-12-07	8	94.9	2.33	7.628
2013-12-07	9	98	2.26	7.628
2013-12-07	10	93.5	2.22	7.628
2013-12-07	11	95.9	2.18	7.628
2013-12-07	12	88.4	2.13	7.628
2013-12-07	13	87.4	2.1	6.934
2013-12-07	14	88.4	2.09	6.934
2013-12-07	15	88.9	2.13	6.934
2013-12-08	7	39.2	0.54	5.21
2013-12-08	13	20.6	0.63	2.941
